# Supplementary material for: Retrospective Analysis of Leishmaniasis in Sicily (Italy) from 2013 to 2021: One-Health Impact and Future Control Strategies
Source: Microorganisms. 2022 Aug 24;10(9):1704. doi: 10.3390/microorganisms10091704 (PMC9504907; doi:10.3390/microorganisms10091704)
Supplement: Supplementary file 1 [file microorganisms-10-01704-s001.zip]

Archive with 1 entries (1 files):
- microorganisms-1870395-supplementary.pdf
